# Supplementary material for: Polybenzimidazole Confined in Semi-Interpenetrating Networks of Crosslinked Poly (Arylene Ether Ketone) for High Temperature Proton Exchange Membrane
Source: Nanomaterials (Basel). 2022 Feb 25;12(5):773. doi: 10.3390/nano12050773 (PMC8912004; doi:10.3390/nano12050773)
Supplement: Supplementary file 1 [file nanomaterials-12-00773-s001.zip]

Archive with 1 entries (1 files):
- nanomaterials-1559732-supplementary.pdf
